# Supplementary material for: Selenium Effect Threshold for Soil Nematodes Under Rice Biofortification
Source: Front Plant Sci. 2022 May 11;13:889459. doi: 10.3389/fpls.2022.889459 (PMC9131072; doi:10.3389/fpls.2022.889459)
Supplement: Supplementary file 1 [file Data_Sheet_1.xlsx]

## Sheet: Sheet1
Samples	Total se	Bioavailable Se	Tiller number	Yield	Hight	Rice Se	Nematode abundance	Bacterivores	Algivores	Fungivores	Herbivores	Omnivores–predators	cp-1	cp-2	cp-3	cp-4
CK-1	0.479541	44.1523	7.67	8.84667	85	0.562643	16.3499	9.52381	57.1429	0	9.52381	23.8095	0	9.52381	66.6667	23.8095
CK-2	0.48492	46.0322	3.67	4.98	95	0.181592	88.9383	11.1111	74.7475	1.0101	2.0202	11.1111	7.07071	4.0404	77.7778	11.1111
CK-3	0.304022	17.9964	4	4.05333	87	0.184189	86.409	13.8211	75.6098	0	1.62602	8.94309	11.3821	3.25203	76.4228	8.94309
5-1	8.81627	1166.96	7.33	6.95333	82	8.07989	43.573	0	96.3636	0	1.81818	1.81818	0	0	98.1818	1.81818
5-2	7.04439	1379.51	8.67	9.34333	95	8.63653	6.71842	0	55.5556	0	33.3333	11.1111	0	0	88.8889	11.1111
5-3	7.83281	1432.95	8.67	9.16	94	5.21157	7.09283	11.1111	11.1111	0	77.7778	0	11.1111	0	88.8889	0
10-1	12.5228	2552.77	6.67	8.36	85	16.2356	21.0166	51.8519	40.7407	0	7.40741	0	51.8519	0	48.1481	0
10-2	10.5349	1776.12	4	6.06333	86	11.9606	58.8524	33.3333	66.6667	0	0	0	30.5556	0	69.4444	0
10-3	4.70627	1298.11	4.33	5.48667	87	8.30227	0
15-1	14.8487	1425.19	4	4.84333	86	17.2005	6.38808	66.6667	0	0	33.3333	0	66.6667	0	33.3333	0
15-2	11.0208	1590.57	5	6.94	100	23.9007	1.29132	50	50	0	0	0	50	0	50	0
15-3	17.1241	2544.46	9.33	9.92	92	14.5424	5.36975	83.3333	16.6667	0	0	0	83.3333	0	16.6667	0
20-1	20.2421	1905.47	5.33	5.79	89	13.1128	0.605437	0	100	0	0	0	0	0	100	0
20-2	19.3477	2938.43	5.67	7.37667	94	13.1576	4.4991	20	0	0	80	0	0	20	80	0
20-3	23.6451	3006.75	7.33	5.35333	85	13.8785	3.49357	20	40	0	40	0	20	0	80	0
25-1	17.7448	2806.62	5.33	7.19333	91	15.9053	2.76091	66.6667	0	0	33.3333	0	66.6667	0	33.3333	0
25-2	44.7629	3844.94	7	10.4933	94	17.4722	4.95141	25	0	0	75	0	0	25	75	0
25-3	14.8798	2033.96	9	10.24	89	27.6525	9.21528	46.1538	7.69231	0	46.1538	0	46.1538	0	53.8462	0
30-1	23.5472	1694.23	11.33	11.98	99	26.625	0.722752	100	0	0	0	0	0	100	0	0
30-2	27.4349	2572.91	6.33	8.88	95	26.8441	1.38812	0	0	0	100	0	0	0	100	0
30-3	32.3193	2979.66	7.33	6.78667	90	30.6278	6.36456	80	0	0	20	0	0	80	20	0
35-1	32.0712	2500.49	7	8.72667	93	33.241	1.04597	0	0	0	100	0	0	0	100	0
35-2	24.3535	2914.46	6.33	8.46333	100	18.2604	4.91194	0	0	0	100	0	0	14.2857	85.7143	0
35-3	35.7312	3991.51	9	10.64	85	35.7961	1.42258	0	0	0	100	0	0	50	50	0
40-1	23.1209	1516.01	8.67	9.76	86	38.5405	9.24581	92.3077	0	0	7.69231	0	92.3077	7.69231	0	0
40-2	28.5854	2981.71	8.33	6.6	87	39.8492	1.13766	50	0	0	50	0	50	50	0	0
40-3	45.7792	3342.84	4.67	7.33333	90	27.8835	1.1842	0	0	0	100	0	0	0	100	0
45-1	63.1094	4607.61	9.33	11.2967	91	21.983	18.3668	45.4545	0	9.09091	45.4545	0	9.09091	45.4545	45.4545	0
45-2	54.9305	1970.69	8	11.55	83	24.498	0.678794
45-3	51.3672	2560.2	12.33	15.8333	92	27.7783	1.19875	0	0	0	100	0	0	0	100	0
50-1	46.7079	3318.89	7.67	9.40667	88	30.5262	5.58798	75	12.5	0	12.5	0	0	75	25	0
50-2	68.1737	4768.15	7.33	10.0967	98	27.8929	6.49491	0	12.5	0	75	12.5	0	0	87.5	12.5
50-3	58.5096	4291.72	10	12.6567	94	23.0517	3.67399	0	0	16.6667	83.3333	0	0	0	83.3333	16.6667
100-1	134.662	4987.3	6.67	10.8867	92	43.2074	1.42521	0	0	0	100	0	0	50	50	0
100-2	157.018	6176.06	10	10.98	90	40.8076	4.74421	16.6667	0	0	83.3333	0	0	16.6667	83.3333	0
100-3	115.536	2946.45	12	13.2667	85	62.6557	3.85394	0	0	0	75	25	0	0	75	25
200-1	198.208	5739.96	12.67	14.4767	85	69.5711	0.683107	0	0	0	100	0	0	100	0	0
200-2	187.935	7858.21	12.67	14.73	88	69.9786	6.58762	0	0	0	100	0	0	11.1111	88.8889	0
200-3	202.724	5519.6	14	15.47	88	73.9633	6.75593	0	22.2222	22.2222	44.4444	11.1111	0	22.2222	55.5556	22.2222
		2.97
		2.97
		1.45
		1.67
		2.8
		2.16
		2.4
		2.79
		1.86
		1.79
		2.85
		2.86
		2.63
															FF	PF
															0	9.52381
															1.0101	2.0202
															0	1.62602
															0.3367	4.39001
															0.583182	4.45037
															0	1.81818
															0	33.3333
															0	77.7778
															0	37.6431
															0	38.1628
															0	7.40741
															0	0
															0	0
															0	2.46914
															0	4.27667
															0	33.3333
															0	0
															0	0
															0	11.1111
															0	19.245
															0	0
															0	80
															0	40
															0	40
															0	40
															0	33.3333
															0	75
															0	46.1538
															0	51.4957
															0	21.3408
															0	0
															0	100
															0	20
															0	40
															0	52.915
															0	100
															0	100
															0	100
															0	100
															0	2.00972e-14
															0	7.69231
															0	50
															0	100
															0	52.5641
															0	46.2072
															9.09091	45.4545
															0	0
															0	100
															3.0303	48.4848
															5.24864	50.0688
															0	12.5
															0	75
															16.6667	83.3333
															5.55556	56.9444
															9.6225	38.7149
															0	100
															0	83.3333
															0	75
															0	86.1111
															0	12.7294
															0	100
															0	100
															22.2222	44.4444
															7.40741	81.4815
															12.83	32.075

## Sheet: genus
original data
Samples	Eucephalobus	Acrobeles	Acrobeloides	Anaplectus	Plectus	Chronogaster	Rahbdolaimus	microlaimus	Panagrolaimus	Prismatolainus	Tobrilus	Tripyla	Filenchus	Seinura	Tylencholaimus	Malenchus	Psilenchus	Dolichorhynchus	Scutylenchus	Helicotylenchus	Rotylenchus	Rotylenchulus	Hirschmanniella	Meloidogyne	Paratylenchus	Macroposthonia	Mesodorylaimus	Prodorylaimus	Microdorylaimus	Dorylaimoides
CK-1	0	0	0	0	4.7619	0	0	4.7619	0	0	57.1429	0	0	0	0	0	0	0	4.7619	0	4.7619	0	0	0	0	0	23.8095	0	0	0
CK-2	0	0	0	3.0303	0	0	0	0	7.07071	1.0101	74.7475	0	0	1.0101	0	0	0	0	1.0101	0	0	0	1.0101	0	0	0	10.101	0	0	1.0101
CK-3	0	0	0	1.62602	0	0	0	0	11.3821	0	75.6098	0.813008	0	0	0	0	0	0	0	0	0	0	0	0	1.62602	0	8.13008	0.813008	0	0
5-1	0	0	0	0	0	0	0	0	0	0	96.3636	0	0	0	0	0	0	0	0	0	0	1.81818	0	0	0	0	1.81818	0	0	0
5-2	0	0	0	0	0	0	0	0	0	0	55.5556	0	0	0	0	0	0	0	22.2222	0	0	0	11.1111	0	0	0	0	11.1111	0	0
5-3	0	0	0	0	0	0	0	0	11.1111	0	11.1111	0	0	0	0	0	0	0	33.3333	0	0	0	44.4444	0	0	0	0	0	0	0
10-1	0	0	0	0	0	0	0	0	51.8519	0	40.7407	0	0	0	0	0	0	0	0	3.7037	3.7037	0	0	0	0	0	0	0	0	0
10-2	0	0	0	0	0	0	0	0	30.5556	0	66.6667	2.77778	0	0	0	0	0	0	0	0	0	0	0	0	0	0	0	0	0	0
10-3
15-1	0	0	0	0	0	0	0	0	66.6667	0	0	0	0	0	0	0	0	0	8.33333	0	0	0	25	0	0	0	0	0	0	0
15-2	0	0	0	0	0	0	0	0	50	0	50	0	0	0	0	0	0	0	0	0	0	0	0	0	0	0	0	0	0	0
15-3	0	0	0	0	0	0	16.6667	0	83.3333	0	0	0	0	0	0	0	0	0	0	0	0	0	0	0	0	0	0	0	0	0
20-1	0	0	0	0	0	0	100	0	0	0	0	0	0	0	0	0	0	0	0	0	0	0	0	0	0	0	0	0	0	0
20-2	0	0	0	0	0	20	0	0	0	0	0	0	0	0	0	0	0	0	20	0	0	0	60	0	0	0	0	0	0	0
20-3	0	0	0	0	0	0	0	0	20	0	40	0	0	0	0	0	0	0	0	0	0	0	40	0	0	0	0	0	0	0
25-1	0	0	0	0	0	0	0	0	66.6667	0	0	0	0	0	0	0	0	0	0	0	0	0	33.3333	0	0	0	0	0	0	0
25-2	0	12.5	0	0	0	12.5	0	0	0	0	0	0	0	0	0	0	0	0	12.5	0	0	12.5	37.5	12.5	0	0	0	0	0	0
25-3	0	0	0	0	0	0	0	0	46.1538	0	7.69231	0	0	0	0	0	0	0	23.0769	0	0	7.69231	15.3846	0	0	0	0	0	0	0
30-1	0	0	100	0	0	0	0	0	0	0	0	0	0	0	0	0	0	0	0	0	0	0	0	0	0	0	0	0	0	0
30-2	0	0	0	0	0	0	0	0	0	0	0	0	0	0	0	0	0	0	100	0	0	0	0	0	0	0	0	0	0	0
30-3	0	0	0	0	0	80	0	0	0	0	0	0	0	0	0	0	0	0	20	0	0	0	0	0	0	0	0	0	0	0
35-1	0	0	0	0	0	0	0	0	0	0	0	0	0	0	0	0	0	0	100	0	0	0	0	0	0	0	0	0	0	0
35-2	0	0	0	0	0	0	0	0	0	0	0	0	0	0	0	0	0	0	42.8571	0	0	0	28.5714	14.2857	14.2857	0	0	0	0	0
35-3	0	0	0	0	0	0	0	0	0	0	0	0	0	0	0	50	0	0	50	0	0	0	0	0	0	0	0	0	0	0
40-1	0	0	0	0	0	0	0	0	92.3077	0	0	0	0	0	0	0	7.69231	0	0	0	0	0	0	0	0	0	0	0	0	0
40-2	0	0	0	0	0	0	0	0	50	0	0	0	0	0	0	0	50	0	0	0	0	0	0	0	0	0	0	0	0	0
40-3	0	0	0	0	0	0	0	0	0	0	0	0	0	0	0	0	0	0	100	0	0	0	0	0	0	0	0	0	0	0
45-1	36.3636	0	0	0	0	0	0	0	9.09091	0	0	0	9.09091	0	0	0	0	0	36.3636	0	0	0	9.09091	0	0	0	0	0	0	0
45-2
45-3	0	0	0	0	0	0	0	0	0	0	0	0	0	0	0	0	0	0	100	0	0	0	0	0	0	0	0	0	0	0
50-1	0	0	0	0	0	75	12.5	0	0	0	0	0	0	0	0	0	0	0	0	0	0	0	12.5	0	0	0	0	0	0	0
50-2	0	0	0	0	0	0	12.5	0	0	0	0	0	0	0	0	0	0	75	0	0	0	0	0	0	0	0	12.5	0	0	0
50-3	0	0	0	0	0	0	0	0	0	0	0	0	0	0	16.6667	0	0	50	0	0	0	0	33.3333	0	0	0	0	0	0	0
100-1	0	0	0	0	0	0	0	0	0	0	0	0	0	0	0	0	50	50	0	0	0	0	0	0	0	0	0	0	0	0
100-2	0	0	0	0	0	16.6667	0	0	0	0	0	0	0	0	0	0	0	66.6667	0	0	0	16.6667	0	0	0	0	0	0	0	0
100-3	0	0	0	0	0	0	0	0	0	0	0	0	0	0	0	0	0	0	25	0	0	0	50	0	0	0	25	0	0	0
200-1	0	0	0	0	0	0	0	0	0	0	0	0	0	0	0	0	0	0	0	0	0	0	0	0	100	0	0	0	0	0
200-2	0	0	0	0	0	0	0	0	0	0	0	0	0	0	0	0	11.1111	0	0	0	0	0	77.7778	0	0	11.1111	0	0	0	0
200-3	0	0	0	0	0	0	22.2222	0	0	0	0	0	11.1111	0	11.1111	0	11.1111	0	0	0	0	0	33.3333	0	0	0	0	0	11.1111	0
data for Fgure 4 plotting
samples	Panagrolaimus (cp1)	Eucephalobus (cp2)	Acrobeloides (cp2)	Chronogaster (cp2)	Rhabdolaimus (cp3)	Tobrilus (cp3)	Tylencholaimus (cp4)	Malenchus (cp2)	Psilenchus (cp2)	Hirschmanniella (cp2)	Paratylenchus (cp2)	Dolichorhynchus (cp3)	Scutylenchus (cp3)	Rotylenchulus (cp3)	Mesodorylaimus (cp4)	Others (<5%)
CK	6.15094	0	0	0	0	69.1667	0	0	0	0.3367	0.54201	0	1.924	0	14.0135	7.86612
5	3.7037	0	0	0	0	54.3434	0	0	0	18.5185	0	0	18.5185	0.60606	0.60606	3.7037
10	41.2037	0	0	0	0	53.7037	0	0	0	0	0	0	0	0	0	5.09259
15	66.6667	0	0	0	5.55556	16.6667	0	0	0	8.33333	0	0	2.77778	0	0	0
20	6.66667	0	0	6.66667	33.3333	13.3333	0	0	0	33.3333	0	0	6.66667	0	0	0
25	37.6068	0	0	4.16667	0	2.5641	0	0	0	28.7393	0	0	11.859	6.73077	0	8.33333
30	0	0	33.3333	26.6667	0	0	0	0	0	0	0	0	40	0	0	0
35	0	0	0	0	0	0	0	16.6667	0	9.52381	4.7619	0	64.2857	0	0	4.7619
40	47.4359	0	0	0	0	0	0	0	19.2308	0	0	0	33.3333	0	0	0
45	4.54545	18.1818	0	0	0	0	0	0	0	4.54545	0	0	68.1818	0	0	4.54545
50	0	0	0	25	8.33333	0	5.55556	0	0	15.2778	0	41.6667	0	0	4.16667	0
100	0	0	0	5.55556	0	0	0	0	16.6667	16.6667	0	38.8889	8.33333	5.55556	8.33333	0
200	0	0	0	0	7.40741	0	3.7037	0	7.40741	37.037	33.3333	0	0	0	0	11.1111
